# Supplementary material for: A new species of Chrysosplenium (Saxifragaceae) from Northeastern China
Source: PhytoKeys. 2019 Nov 25;135:39–47. doi: 10.3897/phytokeys.135.39036 (PMC6887648; doi:10.3897/phytokeys.135.39036)
Supplement: XML Treatment for Chrysosplenium macrospermum [file phytokeys.135.39036-treatment1.xml]

<!DOCTYPE tp:taxon-treatment
  PUBLIC "-//TaxonX//DTD Taxonomic Treatment Publishing DTD v0 20100105//EN" "tax-treatment-NSO.dtd">
<tp:taxon-treatment xmlns:tp="http://www.plazi.org/taxpub"><tp:treatment-meta><kwd-group><label>Taxon classification</label><kwd><named-content xmlns:xlink="http://www.w3.org/1999/xlink" content-type="kingdom">Plantae</named-content></kwd><kwd><named-content xmlns:xlink="http://www.w3.org/1999/xlink" content-type="order">Saxifragales</named-content></kwd><kwd><named-content xmlns:xlink="http://www.w3.org/1999/xlink" content-type="family">Saxifragaceae</named-content></kwd></kwd-group><mixed-citation publication-type="journal"><person-group><name><surname>Kim</surname><given-names>Yong-In</given-names></name><name><surname>Shin</surname><given-names>Jae-Seo</given-names></name><name><surname>Lee</surname><given-names>Sangwoo</given-names></name><name><surname>Chen</surname><given-names>Jia-Hui</given-names></name><name><surname>Choi</surname><given-names>Sangho</given-names></name><name><surname>Park</surname><given-names>Jin Hee</given-names></name><name><surname>Kim</surname><given-names>Young-Dong</given-names></name></person-group><article-title>A new species of <italic><tp:taxon-name><tp:taxon-name-part taxon-name-part-type="genus" reg="Chrysosplenium">Chrysosplenium</tp:taxon-name-part></tp:taxon-name></italic> (<tp:taxon-name><tp:taxon-name-part taxon-name-part-type="family">Saxifragaceae</tp:taxon-name-part></tp:taxon-name>) from Northeastern China</article-title><source>PhytoKeys</source><day>25</day><month>11</month><year>2019</year><volume>135</volume><fpage>39</fpage><lpage>47</lpage><pub-id pub-id-type="doi">10.3897/phytokeys.135.39036</pub-id></mixed-citation></tp:treatment-meta><tp:nomenclature><tp:taxon-name><object-id xmlns:xlink="http://www.w3.org/1999/xlink" content-type="arpha" xlink:type="simple">83C2D073-0C17-5187-8F13-98AE0860CC92</object-id>
            <tp:taxon-name-part taxon-name-part-type="genus" reg="Chrysosplenium">Chrysosplenium</tp:taxon-name-part>
            <tp:taxon-name-part taxon-name-part-type="species" reg="macrospermum">macrospermum</tp:taxon-name-part>
            <object-id xmlns:xlink="http://www.w3.org/1999/xlink" content-type="ipni" xlink:type="simple">urn:lsid:ipni.org:names:77203161-1</object-id>
          </tp:taxon-name><tp:taxon-authority>Y.I.Kim &amp; Y.D.Kim</tp:taxon-authority><tp:taxon-status xmlns:xlink="http://www.w3.org/1999/xlink" xlink:type="simple">sp. nov.</tp:taxon-status><xref ref-type="fig" rid="F1">Figs 1</xref><xref ref-type="fig" rid="F2">, 2</xref><xref ref-type="fig" rid="F3">, 3A1, A2</xref></tp:nomenclature><tp:treatment-sec sec-type="diagnosis" id="SECID0EYGAC"><title>Diagnosis.</title><p><italic><tp:taxon-name><tp:taxon-name-part taxon-name-part-type="genus" reg="Chrysosplenium">Chrysosplenium</tp:taxon-name-part> <tp:taxon-name-part taxon-name-part-type="species" reg="macrospermum">macrospermum</tp:taxon-name-part></tp:taxon-name></italic> is most similar to <italic><tp:taxon-name><tp:taxon-name-part taxon-name-part-type="genus" reg="Chrysosplenium">Chrysosplenium</tp:taxon-name-part> <tp:taxon-name-part taxon-name-part-type="species" reg="valdepilosum">valdepilosum</tp:taxon-name-part></tp:taxon-name></italic> (Ohwi) S.H. Kang &amp; J.W. Han, 2011 (see <xref ref-type="bibr" rid="B5">Han et al. 2011</xref>), but the former is readily distinguishable by short arching sterile branches, multiple (up to 3) flowering stems, and smooth surfaced seeds (without tubercles), which are ca. 30–50% larger than those of other members in the series <italic><tp:taxon-name><tp:taxon-name-part taxon-name-part-type="series" reg="Pilosa">Pilosa</tp:taxon-name-part></tp:taxon-name></italic> (Figure <xref ref-type="fig" rid="F3">3</xref>).</p><fig id="F1" position="float" orientation="portrait"><object-id xmlns:xlink="http://www.w3.org/1999/xlink" content-type="doi" xlink:type="simple">10.3897/phytokeys.135.39036.figure1</object-id><object-id xmlns:xlink="http://www.w3.org/1999/xlink" content-type="arpha" xlink:type="simple">FC279228-AE68-5DCA-B9D4-05AC681E3565</object-id><label>Figure 1.</label><caption><p><italic><tp:taxon-name><tp:taxon-name-part taxon-name-part-type="genus" reg="Chrysosplenium">Chrysosplenium</tp:taxon-name-part> <tp:taxon-name-part taxon-name-part-type="species" reg="macrospermum">macrospermum</tp:taxon-name-part></tp:taxon-name></italic> Y.I.Kim &amp; Y.D.Kim, sp. nov. <bold>A</bold> flowering individual <bold>B</bold> fruiting individual <bold>C</bold> inflorescence and bracteal leaves <bold>D</bold> infructescence and bracteal leaves <bold>E</bold> seed <bold>F</bold> seed coat, enlarged <bold>G</bold> flower (top view) <bold>H</bold> capsule, after dehiscence (top view) <bold>I</bold> stamen at various stages <bold>J</bold> capsule with persistent sepals (side view) <bold>K</bold> capsule, sepals removed <bold>L</bold> capsule, longitudinal section.</p></caption><graphic xmlns:xlink="http://www.w3.org/1999/xlink" xlink:href="phytokeys-135-039-g001.jpg" position="float" orientation="portrait" xlink:type="simple" id="oo_358550.jpg"><uri content-type="original_file" xlink:type="simple">https://binary.pensoft.net/fig/358550</uri></graphic></fig></tp:treatment-sec><tp:treatment-sec sec-type="material" id="SECID0ETJAC"><title>Type.</title><p>China. Jilin: near Tianchi (Cheon-Ji in Korean) Crater Lake to Changbaishan Mt. (Beakdusan Mt. in Korean), Antu County, Changchun, <named-content xmlns:xlink="http://www.w3.org/1999/xlink" content-type="dwc:verbatimCoordinates" xlink:type="simple"><named-content content-type="geo-json" specific-use="{&#34;type&#34;:&#34;Point&#34;,&#34;coordinates&#34;:[128.066450,42.029111]}" id="NCID0E3JAC" xlink:type="simple"><named-content content-type="dwc:verbatimCoordinates" xlink:type="simple"><named-content content-type="geo-json" specific-use="{&#34;type&#34;:&#34;Point&#34;,&#34;coordinates&#34;:[128.066450,42.029111]}" id="NCID0EDKAC" xlink:type="simple">42°01'44.80"N, 128°03'59.22"E</named-content></named-content></named-content></named-content>, elev. 2,610 m, 26 Jul. 2017, <italic>KYI-2017001</italic> (holotype HHU; isotypes HHU, KB, KRIB).</p></tp:treatment-sec><tp:treatment-sec sec-type="description" id="SECID0EJKAC"><title>Description.</title><p>Perennial herbs. Small (up to 7 cm), hermaphroditic. Roots thick fibrous. Flowering stem(s) 1–3, erect, 2–7 cm long, sometimes branched, tetragonal in the cross-section, sparsely pilose along the edges, light green to green, with 2(3) sterile branches arising from the base; sterile branches 1–1.5 cm long, stout, arch-shaped, sparsely pilose. Leaves simple, estipulate, petiolate. Basal leaves (1) or 2, opposite, petiole 3–15 mm long, blade up to ca. 1 × 1 cm, flabelliform. Cauline leaves of flowering stem(s) 1–4, opposite or rarely alternate, attached at 1/2 or below of the stem; petiole 1–10 mm long, entirely ciliate; blade 2–10 × 3–11 mm, flabelliform, apex subtruncate to rounded, base attenuate, margins obscurely undulate to crenate or distinctly obtusely dentate (3–7 teeth), translucent white or brown ciliate, both surfaces glabrous. Leaves of sterile branches, opposite, 4–8 pairs; petiole 4–15 mm long, entirely ciliate; blade to 1.5 × 1.5 cm, suborbicular or widely ovate to ovate, apex rounded, base cuneate to narrowly cuneate, margins crenate with 3–10 flat obscure teeth, translucent white or brown ciliate, upper surface sparsely pilose near the margin, green to pale green, lower surface sparsely pilose along the veins, greenish grey. Inflorescence 5- to 30-flowered cyme, surrounded by leaf-like bracts; pedicel 1–3 mm long, sparsely pilose. Bracteal leaves yellow during flowering, turning to greenish yellow after anthesis; petiole 1–3 mm long, entirely ciliate; blade 2–9 × 2–10 mm, flabellate, obdeltoid, spatulate, apex obtuse to subtruncate, base narrowly cuneate to cuneate, margins obscurely undulate to crenate or distinctly obtusely dentate, 2–7 teeth, sparsely translucent white or brown ciliate, both surfaces glabrous, greenish-grey. Flowers tetramerous, actinomorphic; sepals 4 (2 pairs), free, petaloid, 1 pair overlapping the other in bud, erect, yellow, 2–4 × 2–3 mm, widely obovate to widely subelliptic, glabrous, 3-veined, apex obtuse to truncate, slightly recurved to outside, persistent; petals absent; stamens 8, biseriate, ca. 2 mm long, shorter than sepal; filaments narrow conical, ca. 1.5 mm long; anthers yellow, 2-locular, ca. 0.5 mm long, longitudinally dehiscent; pistil 2-carpellate, semi-inferior, ovary 1-locular, ovules at 2 parietal placentae, styles 2, free, ca. 1 mm long, stigma round. Fruit a capsule, light green, glabrous, ca. 6 mm long, 2-lobed (horn shaped), lobes slightly unequal, dehiscent along the adaxial suture; seeds numerous, light brown, ellipsoid, with a raphe on one side, thick-walled, 935–1021 × 511–566 μm, seed surface covered with minute deciduous papillae, without tubercles.</p><fig id="F2" position="float" orientation="portrait"><object-id xmlns:xlink="http://www.w3.org/1999/xlink" content-type="doi" xlink:type="simple">10.3897/phytokeys.135.39036.figure2</object-id><object-id xmlns:xlink="http://www.w3.org/1999/xlink" content-type="arpha" xlink:type="simple">7C2ABD48-5ECD-5FCC-AE4A-F461E6A3863C</object-id><label>Figure 2.</label><caption><p><italic><tp:taxon-name><tp:taxon-name-part taxon-name-part-type="genus" reg="Chrysosplenium">Chrysosplenium</tp:taxon-name-part> <tp:taxon-name-part taxon-name-part-type="species" reg="macrospermum">macrospermum</tp:taxon-name-part></tp:taxon-name></italic> Y.I.Kim &amp; Y.D.Kim, sp. nov. <bold>A</bold> fruiting individual <bold>B</bold> infructescence, bracteal leaves and seeds in capsules <bold>C</bold> plant habit during flowering <bold>D</bold> fruiting individual showing short arch-shaped sterile branches and thick fibrous roots.</p></caption><graphic xmlns:xlink="http://www.w3.org/1999/xlink" xlink:href="phytokeys-135-039-g002.jpg" position="float" orientation="portrait" xlink:type="simple" id="oo_358551.jpg"><uri content-type="original_file" xlink:type="simple">https://binary.pensoft.net/fig/358551</uri></graphic></fig></tp:treatment-sec><tp:treatment-sec sec-type="etymology" id="SECID0EOLAC"><title>Etymology.</title><p>The specific epithet of the new species refers to the distinctly larger size of the seeds compared with those of other members in the series <italic><tp:taxon-name><tp:taxon-name-part taxon-name-part-type="series" reg="Pilosa">Pilosa</tp:taxon-name-part></tp:taxon-name></italic>.</p></tp:treatment-sec><tp:treatment-sec sec-type="Vernacular name" id="SECID0E2LAC"><title>Vernacular name.</title><p>Cheon Ji Gwaeng I Nun (Korean pronunciation); 천지괭이눈 (Korean name), Tiān Chí Jīn Yāo (Chinese pronunciation); 天池金腰 (Chinese name)</p></tp:treatment-sec><tp:treatment-sec sec-type="distribution" id="SECID0EAMAC"><title>Distribution.</title><p><italic><tp:taxon-name><tp:taxon-name-part taxon-name-part-type="genus" reg="Chrysosplenium">Chrysosplenium</tp:taxon-name-part> <tp:taxon-name-part taxon-name-part-type="species" reg="macrospermum">macrospermum</tp:taxon-name-part></tp:taxon-name></italic> is only known from Changbaishan Mt. in Jilin Province of China, at an elevation of ca. 2,600 m. To date, only a few subpopulations with approximately 5,000 individuals have been discovered near Tianchi Crater Lake. In the absence of additional data, we presently score it as Data Deficient (DD) according to the IUCN Red List criteria (<xref ref-type="bibr" rid="B7">IUCN 2001</xref>).</p></tp:treatment-sec><tp:treatment-sec sec-type="ecology" id="SECID0EVMAC"><title>Ecology.</title><p><italic><tp:taxon-name><tp:taxon-name-part taxon-name-part-type="genus" reg="Chrysosplenium">Chrysosplenium</tp:taxon-name-part> <tp:taxon-name-part taxon-name-part-type="species" reg="macrospermum">macrospermum</tp:taxon-name-part></tp:taxon-name></italic> occurs in alpine tundra, where it grows in humid and semi-shaded areas near the Tianchi volcanic crater along with <tp:taxon-name><tp:taxon-name-part taxon-name-part-type="genus" reg="Papaver">Papaver</tp:taxon-name-part> <tp:taxon-name-part taxon-name-part-type="species" reg="radicatum">radicatum</tp:taxon-name-part> <tp:taxon-name-part taxon-name-part-type="infraspecific-rank">var.</tp:taxon-name-part> <tp:taxon-name-part taxon-name-part-type="variety" reg="pseudoradicatum">pseudoradicatum</tp:taxon-name-part></tp:taxon-name> (Kitag.) Kitag., <italic><tp:taxon-name><tp:taxon-name-part taxon-name-part-type="genus" reg="Bistorta">Bistorta</tp:taxon-name-part> <tp:taxon-name-part taxon-name-part-type="species" reg="ochotensis">ochotensis</tp:taxon-name-part></tp:taxon-name></italic> Kom., <italic><tp:taxon-name><tp:taxon-name-part taxon-name-part-type="genus" reg="Micranthes">Micranthes</tp:taxon-name-part> <tp:taxon-name-part taxon-name-part-type="species" reg="laciniata">laciniata</tp:taxon-name-part></tp:taxon-name></italic> (Nakai &amp; Takeda) S. Akiyama &amp; H. Ohba, <italic><tp:taxon-name><tp:taxon-name-part taxon-name-part-type="genus" reg="Sedum">Sedum</tp:taxon-name-part> <tp:taxon-name-part taxon-name-part-type="species" reg="rosea">rosea</tp:taxon-name-part></tp:taxon-name></italic> (L.) Scop., and <italic><tp:taxon-name><tp:taxon-name-part taxon-name-part-type="genus" reg="Pedicularis">Pedicularis</tp:taxon-name-part> <tp:taxon-name-part taxon-name-part-type="species" reg="verticillata">verticillata</tp:taxon-name-part></tp:taxon-name></italic> L. The flowering period of this species is from late May to early July, and the fruiting period is from July to August.</p></tp:treatment-sec><tp:treatment-sec sec-type="material" id="SECID0EDPAC"><title>Additional specimens examined (paratype).</title><p>China. Jilin: near Tianchi (Cheon-Ji in Korean) Crater Lake to Changbaishan Mt., Antu County, Changchun, 25 Apr. 2014, <italic>D.K. Lee-2014001</italic> (HHU), <italic>D.K. Lee-2014002</italic> (HHU), <italic>D.K. Lee-2014003</italic> (HHU), <named-content xmlns:xlink="http://www.w3.org/1999/xlink" content-type="dwc:verbatimCoordinates" xlink:type="simple"><named-content content-type="geo-json" specific-use="{&#34;type&#34;:&#34;Point&#34;,&#34;coordinates&#34;:[128.066450,42.029111]}" id="NCID0ESPAC" xlink:type="simple">42°01'44.80"N, 128°03'59.22"E</named-content></named-content>, elev. 2610 m, 26 Jul. 2017, <italic>KYI-2017002</italic> (HHU), <italic>KYI-2017003</italic> (HHU), <italic>KYI-2017004</italic> (HHU), <italic>KYI-2017005</italic> (HHU), <italic>KYI-2017006</italic> (KB).</p></tp:treatment-sec><tp:treatment-sec sec-type="notes" id="SECID0EBAAE"><title>Notes.</title><p>The new taxon and <italic><tp:taxon-name><tp:taxon-name-part taxon-name-part-type="genus" reg="Chrysosplenium">C.</tp:taxon-name-part> <tp:taxon-name-part taxon-name-part-type="species" reg="valdepilosum">valdepilosum</tp:taxon-name-part></tp:taxon-name></italic> exhibit a high degree of morphological similarity upon flowering (Fig. <xref ref-type="fig" rid="F3">3</xref>) but can be distinguished by several characters, including the size of the seed, the excrescence of the seeds, the developmental form of the sterile branch, and the hair type on the leaves of the sterile branch (Table <xref ref-type="table" rid="T1">1</xref>). <italic><tp:taxon-name><tp:taxon-name-part taxon-name-part-type="genus" reg="Chrysosplenium">Chrysosplenium</tp:taxon-name-part> <tp:taxon-name-part taxon-name-part-type="species" reg="macrospermum">macrospermum</tp:taxon-name-part></tp:taxon-name></italic> occurs only in the vicinity of Tianchi Lake (elev. 2190 to 2610 m). It is the only species of the series <tp:taxon-name><tp:taxon-name-part taxon-name-part-type="series" reg="Pilosa">Pilosa</tp:taxon-name-part></tp:taxon-name> that grows in the vast Changbaishan Mt. region. The geographical distributions of other members of series <tp:taxon-name><tp:taxon-name-part taxon-name-part-type="series" reg="Pilosa">Pilosa</tp:taxon-name-part></tp:taxon-name>, including <italic><tp:taxon-name><tp:taxon-name-part taxon-name-part-type="genus" reg="Chrysosplenium">C.</tp:taxon-name-part> <tp:taxon-name-part taxon-name-part-type="species" reg="valdepilosum">valdepilosum</tp:taxon-name-part></tp:taxon-name></italic> (endemic to Korea), do not overlap with that of <italic><tp:taxon-name><tp:taxon-name-part taxon-name-part-type="genus" reg="Chrysosplenium">C.</tp:taxon-name-part> <tp:taxon-name-part taxon-name-part-type="species" reg="macrospermum">macrospermum</tp:taxon-name-part></tp:taxon-name></italic>.</p><fig id="F3" position="float" orientation="portrait"><object-id xmlns:xlink="http://www.w3.org/1999/xlink" content-type="doi" xlink:type="simple">10.3897/phytokeys.135.39036.figure3</object-id><object-id xmlns:xlink="http://www.w3.org/1999/xlink" content-type="arpha" xlink:type="simple">2C573096-6E87-543A-AB9A-37AA0A2367B8</object-id><label>Figure 3.</label><caption><p><italic><tp:taxon-name><tp:taxon-name-part taxon-name-part-type="genus" reg="Chrysosplenium">Chrysosplenium</tp:taxon-name-part></tp:taxon-name></italic> spp. inflorescence and seeds. <bold>A</bold><italic>C <tp:taxon-name><tp:taxon-name-part taxon-name-part-type="genus" reg="Chrysosplenium"/><tp:taxon-name-part taxon-name-part-type="species" reg="macrospermum">macrospermum</tp:taxon-name-part></tp:taxon-name></italic> Y.I.Kim &amp; Y.D.Kim, sp. nov., inflorescence with bracteal leaves (<bold>A1</bold>), seed surface, scanning electron micrograph, 140× (<bold>A2</bold>) and 600× (<bold>A3</bold>) <bold>B</bold><italic><tp:taxon-name><tp:taxon-name-part taxon-name-part-type="genus" reg="Chrysosplenium">C.</tp:taxon-name-part> <tp:taxon-name-part taxon-name-part-type="species" reg="valdepilosum">valdepilosum</tp:taxon-name-part></tp:taxon-name></italic>, inflorescence with bracteal leaves (<bold>B1</bold>), seed, scanning electron micrograph, 350× (<bold>B2</bold>) and 600× (<bold>B3</bold>). White solid arrows indicate deciduous papilla (<bold>A3, B3</bold>) and blanked arrows indicate tubercle (<bold>B2, B3</bold>).</p></caption><graphic xmlns:xlink="http://www.w3.org/1999/xlink" xlink:href="phytokeys-135-039-g003.jpg" position="float" orientation="portrait" xlink:type="simple" id="oo_358552.jpg"><uri content-type="original_file" xlink:type="simple">https://binary.pensoft.net/fig/358552</uri></graphic></fig><table-wrap id="T1" position="float" orientation="portrait"><label>Table 1.</label><caption><p>Comparison of the key features of <italic><tp:taxon-name><tp:taxon-name-part taxon-name-part-type="genus" reg="Chrysosplenium">Chrysosplenium</tp:taxon-name-part> <tp:taxon-name-part taxon-name-part-type="species" reg="macrospermum">macrospermum</tp:taxon-name-part></tp:taxon-name></italic> and <italic><tp:taxon-name><tp:taxon-name-part taxon-name-part-type="genus" reg="Chrysosplenium">C.</tp:taxon-name-part> <tp:taxon-name-part taxon-name-part-type="species" reg="valdepilosum">valdepilosum</tp:taxon-name-part></tp:taxon-name></italic>.</p></caption><table id="TID0EWHAG" rules="all"><tbody><tr><th rowspan="1" colspan="1">Character</th><th rowspan="1" colspan="1">
                    <italic><tp:taxon-name><tp:taxon-name-part taxon-name-part-type="genus" reg="Chrysosplenium">C.</tp:taxon-name-part> <tp:taxon-name-part taxon-name-part-type="species" reg="macrospermum">macrospermum</tp:taxon-name-part></tp:taxon-name></italic>
                  </th><th rowspan="1" colspan="1">
                    <italic><tp:taxon-name><tp:taxon-name-part taxon-name-part-type="genus" reg="Chrysosplenium">C.</tp:taxon-name-part> <tp:taxon-name-part taxon-name-part-type="species" reg="valdepilosum">valdepilosum</tp:taxon-name-part></tp:taxon-name></italic>
                  </th></tr><tr><td rowspan="1" colspan="1">Root</td><td rowspan="1" colspan="1">thick, stout</td><td rowspan="1" colspan="1">filiform, rather soft</td></tr><tr><td rowspan="1" colspan="1">Sterile branch</td><td rowspan="1" colspan="1">arch-shaped</td><td rowspan="1" colspan="1">straight</td></tr><tr><td rowspan="1" colspan="1">upper surface of leaf</td><td rowspan="1" colspan="1">sparsely pilose near the margin</td><td rowspan="1" colspan="1">pilose</td></tr><tr><td rowspan="1" colspan="1">Flowering stem</td><td rowspan="1" colspan="1">1–3</td><td rowspan="1" colspan="1">1</td></tr><tr><td rowspan="1" colspan="1">hair type</td><td rowspan="1" colspan="1">sparsely pilose</td><td rowspan="1" colspan="1">pilose</td></tr><tr><td rowspan="1" colspan="1">color</td><td rowspan="1" colspan="1">Green</td><td rowspan="1" colspan="1">green and purple (lower part of stem)</td></tr><tr><td rowspan="1" colspan="1">branched</td><td rowspan="1" colspan="1">often branched</td><td rowspan="1" colspan="1">not branched</td></tr><tr><td rowspan="1" colspan="3">Seed</td></tr><tr><td rowspan="1" colspan="1">size</td><td rowspan="1" colspan="1">length/width range 935–1021/511–566 μm</td><td rowspan="1" colspan="1">length/width range 578–758/409–589 μm</td></tr><tr><td rowspan="1" colspan="1">surface</td><td rowspan="1" colspan="1">smooth (without tubercles)</td><td rowspan="1" colspan="1">with tubercles</td></tr></tbody></table></table-wrap></tp:treatment-sec><ref-list><ref id="B5"><mixed-citation xmlns:xlink="http://www.w3.org/1999/xlink" xlink:type="simple"><person-group><name name-style="western"><surname>Han</surname><given-names>JW</given-names></name><name name-style="western"><surname>Yang</surname><given-names>SG</given-names></name><name name-style="western"><surname>Kim</surname><given-names>HJ</given-names></name><name name-style="western"><surname>Jang</surname><given-names>CG</given-names></name><name name-style="western"><surname>Park</surname><given-names>JM</given-names></name><name name-style="western"><surname>Kang</surname><given-names>SH</given-names></name></person-group> (<year>2011</year>) <article-title>Phylogenetic study of Korean <italic><tp:taxon-name><tp:taxon-name-part taxon-name-part-type="genus">Chrysosplenium</tp:taxon-name-part></tp:taxon-name></italic> based on nrDNA ITS sequences.</article-title><source>Korean Journal of Plant Resources</source><volume>24</volume>(<issue>4</issue>): <fpage>358</fpage>–<lpage>369</lpage>. <ext-link xlink:type="simple" ext-link-type="doi" xlink:href="10.7732/kjpr.2011.24.4.358">https://doi.org/10.7732/kjpr.2011.24.4.358</ext-link></mixed-citation></ref><ref id="B7"><mixed-citation xmlns:xlink="http://www.w3.org/1999/xlink" xlink:type="simple"><institution xlink:type="simple">IUCN</institution> (<year>2001</year>) <source>IUCN Red List Categories and Criteria, Version 3.1. Prepared by the IUCN Species Survival Commission.</source><publisher-name>IUCN</publisher-name>, <publisher-loc>Gland and Cambridge</publisher-loc>, <size units="page">17 pp</size>.</mixed-citation></ref></ref-list></tp:taxon-treatment>
